# Supplementary material for: Safety, Immunogenicity, and Efficacy of COVID-19 Vaccines in Children and Adolescents: A Systematic Review
Source: Vaccines (Basel). 2021 Sep 29;9(10):1102. doi: 10.3390/vaccines9101102 (PMC8539812; doi:10.3390/vaccines9101102)
Supplement: Supplementary file 1 [file vaccines-09-01102-s001.zip]

Archive with 3 entries (3 files):
- supplementary table S1.pdf
- supplementary table S2.pdf
- supplementary table S3.pdf
